# Supplementary material for: Identification and Analysis of the Mechanism of Stem Mechanical Strength Enhancement for Maize Inbred Lines QY1
Source: Int J Mol Sci. 2024 Jul 27;25(15):8195. doi: 10.3390/ijms25158195 (PMC11312173; doi:10.3390/ijms25158195)
Supplement: Supplementary file 1 [file ijms-25-08195-s001.zip]

Archive with 1 entries (1 files):
- ijms-3097079-supplementary.pdf
